# Supplementary material for: Assessing Mechanisms of Potential Local Adaptation Through a Seascape Genomic Approach in a Marine Gastropod, Littoraria flava
Source: Genome Biol Evol. 2024 Sep 5;16(9):evae194. doi: 10.1093/gbe/evae194 (PMC11413584; doi:10.1093/gbe/evae194)
Supplement: evae194_Supplementary_Data [file evae194_supplementary_data.zip]

Archive with 2 entries (2 files):
- Supplementary_information_Figures.docx
- Supplementary_tables.xlsx
