# Supplementary material for: Assessing Mechanisms of Potential Local Adaptation Through a Seascape Genomic Approach in a Marine Gastropod, Littoraria flava
Source: Genome Biol Evol. 2024 Sep 5;16(9):evae194. doi: 10.1093/gbe/evae194 (PMC11413584; doi:10.1093/gbe/evae194)
Supplement: evae194_Supplementary_Data [file evae194_supplementary_data.zip › Supplementary_tables.xlsx]

## Sheet: Table S1
Table S1. Littoraria flava geographic coordinates, sampling size and additional information according to locations and genomic markers used for the collection and sequencing.
Location	Sampling	Abbr.	Lat. (S)	Long. (W)	GBS	RNA-Seq
Northeast (NE)
Sabiaguaba	Random	SBF	3°47'24	38°25'23	11	-
Alagoas	Random	ALF	9°36'57	35°44'13	6	-
Southeast (SE)
Anchieta	Transect (4, 8, 64m)	ACF	20°48'37	40°39'39	8	8
Praia de Gamboa	Transect (0, 2, 32m)	GAF	20°53'19	40°45'55	8	-
Barra de São João	Transect (0, 8, 32m)	SJF	22°35'55	41°59'25	10	8
Praia da Gorda	Transect (0, 8, 32m)	PGF	22°43'48	41°58'2	10	-
Praia Dura	Transect (4, 16, 64m)	DF	23°29'32	45°09'55	9	12
Araçá	Transect (4, 16, 64m)	ARF	23°48'47	45°24'31	8	12
South (S)
Santo Antônio	Random	STF	27°30'46	48°30'57	6	-
Ribeirão da Ilha	Random	RBF	27°42'45	48°33'40	7	-
Ponta de Rib. da Ilha	Random	PIF	27°49'54	48°34'14	2	-

## Sheet: Table S2
Table S2. Filtering steps applied on reads of Littoraria flava for both GBS and RNA-Seq datasets, and number of removed and retained loci and/or SNP. The number of SNPs used for the subsequent analyses are indicated in bold.
GBS
Loci filtering applied	Retained loci
Duplicated loci	119514
Indels per locus > 8	119348
SNPs per locus > 15	115549
Heterozygous sites per locus > 0.50	115382
Represented samples < 70%	3358
Alleles per individual > 2	2249
SNPs filtering applied	Retained SNPs
MAF > 0.01 and missing genotype > 20%	6298
RNA-seq
SNPs filtering applied	Retained SNPs
Base quality > 30 and DP4 > 10	46863335
MAF > 0.01	1542046
Minor Allele Count (mac) >10 and maximum missing data (2%)	16137

## Sheet: Table S3
Table S3. Matrix of all ten environmental predictors used for Redundancy Analysis (RDA) based on samplings obtained for GBS sequencing of 85 Littoraria flava specimens.
Name	Long	Lat	AnnPrec	PrecWett	TempAnnRang	ChloMean	pH	Salinity	Sstrange	Curvssrange
SBF10	-38.4	-3.77	1440	329	87	0.729	8.132	36.29	2.604	0.025811
SBF11	-38.4	-3.77	1440	329	87	0.729	8.132	36.29	2.604	0.025811
SBF12	-38.4	-3.77	1440	329	87	0.729	8.132	36.29	2.604	0.025811
SBF13	-38.4	-3.77	1440	329	87	0.729	8.132	36.29	2.604	0.025811
SBF14	-38.4	-3.77	1440	329	87	0.729	8.132	36.29	2.604	0.025811
SBF3	-38.4	-3.77	1440	329	87	0.729	8.132	36.29	2.604	0.025811
SBF5	-38.4	-3.77	1440	329	87	0.729	8.132	36.29	2.604	0.025811
SBF6	-38.4	-3.77	1440	329	87	0.729	8.132	36.29	2.604	0.025811
SBF7	-38.4	-3.77	1440	329	87	0.729	8.132	36.29	2.604	0.025811
SBF8	-38.4	-3.77	1440	329	87	0.729	8.132	36.29	2.604	0.025811
SBF9	-38.4	-3.77	1440	329	87	0.729	8.132	36.29	2.604	0.025811
ALF1	-35.7	-9.62	1594	271	101	0.907	8.112	36.85	3.111	0.132861
ALF2	-35.7	-9.62	1594	271	101	0.907	8.112	36.85	3.111	0.132861
ALF3	-35.7	-9.62	1594	271	101	0.907	8.112	36.85	3.111	0.132861
ALF4	-35.7	-9.62	1594	271	101	0.907	8.112	36.85	3.111	0.132861
ALF5	-35.7	-9.62	1594	271	101	0.907	8.112	36.85	3.111	0.132861
ALF6	-35.7	-9.62	1594	271	101	0.907	8.112	36.85	3.111	0.132861
ACF42	-40.7	-20.8	1060	166	141	3.191	8.051	36.17	3.912	0.588236
ACF43	-40.7	-20.8	1060	166	141	3.191	8.051	36.17	3.912	0.588236
ACF44	-40.7	-20.8	1060	166	141	3.191	8.051	36.17	3.912	0.588236
ACF641	-40.7	-20.8	1060	166	141	3.191	8.051	36.17	3.912	0.588236
ACF642	-40.7	-20.8	1060	166	141	3.191	8.051	36.17	3.912	0.588236
ACF643	-40.7	-20.8	1060	166	141	3.191	8.051	36.17	3.912	0.588236
ACF81	-40.7	-20.8	1060	166	141	3.191	8.051	36.17	3.912	0.588236
ACF83	-40.7	-20.8	1060	166	141	3.191	8.051	36.17	3.912	0.588236
GAF01	-40.8	-20.9	1056	168	146	4.019	8.055	36.07	4.729	0.520474
GAF03	-40.8	-20.9	1056	168	146	4.019	8.055	36.07	4.729	0.520474
GAF04	-40.8	-20.9	1056	168	146	4.019	8.055	36.07	4.729	0.520474
GAF22	-40.8	-20.9	1056	168	146	4.019	8.055	36.07	4.729	0.520474
GAF23	-40.8	-20.9	1056	168	146	4.019	8.055	36.07	4.729	0.520474
GAF24	-40.8	-20.9	1056	168	146	4.019	8.055	36.07	4.729	0.520474
GAF321	-40.8	-20.9	1056	168	146	4.019	8.055	36.07	4.729	0.520474
GAF322	-40.8	-20.9	1056	168	146	4.019	8.055	36.07	4.729	0.520474
SJF02	-42	-22.6	1018	150	134	2.449	8.129	35.48	4.813	0.148011
SJF03	-42	-22.6	1018	150	134	2.449	8.129	35.48	4.813	0.148011
SJF04	-42	-22.6	1018	150	134	2.449	8.129	35.48	4.813	0.148011
SJF321	-42	-22.6	1018	150	134	2.449	8.129	35.48	4.813	0.148011
SJF322	-42	-22.6	1018	150	134	2.449	8.129	35.48	4.813	0.148011
SJF323	-42	-22.6	1018	150	134	2.449	8.129	35.48	4.813	0.148011
SJF81	-42	-22.6	1018	150	134	2.449	8.129	35.48	4.813	0.148011
SJF82	-42	-22.6	1018	150	134	2.449	8.129	35.48	4.813	0.148011
SJF83	-42	-22.6	1018	150	134	2.449	8.129	35.48	4.813	0.148011
SJF84	-42	-22.6	1018	150	134	2.449	8.129	35.48	4.813	0.148011
PGF01	-42	-22.7	934	129	121	2.154	8.132	35.51	4.719	0.167964
PGF03	-42	-22.7	934	129	121	2.154	8.132	35.51	4.719	0.167964
PGF04	-42	-22.7	934	129	121	2.154	8.132	35.51	4.719	0.167964
PGF322	-42	-22.7	934	129	121	2.154	8.132	35.51	4.719	0.167964
PGF323	-42	-22.7	934	129	121	2.154	8.132	35.51	4.719	0.167964
PGF324	-42	-22.7	934	129	121	2.154	8.132	35.51	4.719	0.167964
PGF81	-42	-22.7	934	129	121	2.154	8.132	35.51	4.719	0.167964
PGF82	-42	-22.7	934	129	121	2.154	8.132	35.51	4.719	0.167964
PGF83	-42	-22.7	934	129	121	2.154	8.132	35.51	4.719	0.167964
PGF84	-42	-22.7	934	129	121	2.154	8.132	35.51	4.719	0.167964
DF161	-45.2	-23.5	2433	325	166	1.338	8.056	35.5	5.516	0.292602
DF162	-45.2	-23.5	2433	325	166	1.338	8.056	35.5	5.516	0.292602
DF163	-45.2	-23.5	2433	325	166	1.338	8.056	35.5	5.516	0.292602
DF41	-45.2	-23.5	2433	325	166	1.338	8.056	35.5	5.516	0.292602
DF43	-45.2	-23.5	2433	325	166	1.338	8.056	35.5	5.516	0.292602
DF641	-45.2	-23.5	2433	325	166	1.338	8.056	35.5	5.516	0.292602
DF642	-45.2	-23.5	2433	325	166	1.338	8.056	35.5	5.516	0.292602
DF643	-45.2	-23.5	2433	325	166	1.338	8.056	35.5	5.516	0.292602
DF644	-45.2	-23.5	2433	325	166	1.338	8.056	35.5	5.516	0.292602
ARF162	-45.4	-23.8	1663	226	142	2.112	8.057	35.58	8.46	0.216388
ARF163	-45.4	-23.8	1663	226	142	2.112	8.057	35.58	8.46	0.216388
ARF41	-45.4	-23.8	1663	226	142	2.112	8.057	35.58	8.46	0.216388
ARF42	-45.4	-23.8	1663	226	142	2.112	8.057	35.58	8.46	0.216388
ARF43	-45.4	-23.8	1663	226	142	2.112	8.057	35.58	8.46	0.216388
ARF44	-45.4	-23.8	1663	226	142	2.112	8.057	35.58	8.46	0.216388
ARF642	-45.4	-23.8	1663	226	142	2.112	8.057	35.58	8.46	0.216388
ARF643	-45.4	-23.8	1663	226	142	2.112	8.057	35.58	8.46	0.216388
STF10	-42	-22.7	1526	201	154	7.994	8.068	35.09	8.387	0.021703
STF2	-42	-22.7	1526	201	154	7.994	8.068	35.09	8.387	0.021703
STF3	-42	-22.7	1526	201	154	7.994	8.068	35.09	8.387	0.021703
STF4	-42	-22.7	1526	201	154	7.994	8.068	35.09	8.387	0.021703
STF8	-42	-22.7	1526	201	154	7.994	8.068	35.09	8.387	0.021703
STF9	-42	-22.7	1526	201	154	7.994	8.068	35.09	8.387	0.021703
RBF1	-48.6	-27.7	1508	221	151	3.519	8.07	35.12	11.77	0.001717
RBF2	-48.6	-27.7	1508	221	151	3.519	8.07	35.12	11.77	0.001717
RBF3	-48.6	-27.7	1508	221	151	3.519	8.07	35.12	11.77	0.001717
RBF4	-48.6	-27.7	1508	221	151	3.519	8.07	35.12	11.77	0.001717
RBF5	-48.6	-27.7	1508	221	151	3.519	8.07	35.12	11.77	0.001717
RBF6	-48.6	-27.7	1508	221	151	3.519	8.07	35.12	11.77	0.001717
RBF7	-48.6	-27.7	1508	221	151	3.519	8.07	35.12	11.77	0.001717
PIF1	-48.6	-27.9	1527	223	149	3.88	8.071	35.08	10.06	0.008464
PIF2	-48.6	-27.9	1527	223	149	3.88	8.071	35.08	10.06	0.008464

## Sheet: Table S4
Table S4. Matrix of all ten environmental predictors used for Redundancy Analysis (RDA) based on samplings obtained for RNASeq sequencing of 40 Littoraria flava specimens.
Name	Long	Lat	AnnPrec	PrecWett	TempAnnRang	ChloMean	pH	Salinity	Sstrange	Curvssrange
AC4E1	-40.66	-20.81	1060	166	141	3.191	8.051	36.175	3.912	0.588
AC4E2	-40.66	-20.81	1060	166	141	3.191	8.051	36.175	3.912	0.588
AC4E3	-40.66	-20.81	1060	166	141	3.191	8.051	36.175	3.912	0.588
AC4E4	-40.66	-20.81	1060	166	141	3.191	8.051	36.175	3.912	0.588
AC64E1	-40.66	-20.81	1060	166	141	3.191	8.051	36.175	3.912	0.588
AC64E2	-40.66	-20.81	1060	166	141	3.191	8.051	36.175	3.912	0.588
AC64E3	-40.66	-20.81	1060	166	141	3.191	8.051	36.175	3.912	0.588
AC64E4	-40.66	-20.81	1060	166	141	3.191	8.051	36.175	3.912	0.588
AR16S1	-45.41	-23.82	1663	226	142	2.112	8.057	35.577	8.46	0.216
AR16S2	-45.41	-23.82	1663	226	142	2.112	8.057	35.577	8.46	0.216
AR16S3	-45.41	-23.82	1663	226	142	2.112	8.057	35.577	8.46	0.216
AR16S4	-45.41	-23.82	1663	226	142	2.112	8.057	35.577	8.46	0.216
AR4S1	-45.41	-23.82	1663	226	142	2.112	8.057	35.577	8.46	0.216
AR4S2	-45.41	-23.82	1663	226	142	2.112	8.057	35.577	8.46	0.216
AR4S3	-45.41	-23.82	1663	226	142	2.112	8.057	35.577	8.46	0.216
AR4S4	-45.41	-23.82	1663	226	142	2.112	8.057	35.577	8.46	0.216
AR64S1	-45.41	-23.82	1663	226	142	2.112	8.057	35.577	8.46	0.216
AR64S2	-45.41	-23.82	1663	226	142	2.112	8.057	35.577	8.46	0.216
AR64S3	-45.41	-23.82	1663	226	142	2.112	8.057	35.577	8.46	0.216
AR64S4	-45.41	-23.82	1663	226	142	2.112	8.057	35.577	8.46	0.216
PD16S1	-41.97	-22.73	934	129	121	2.154	8.132	35.506	4.719	0.168
PD16S2	-41.97	-22.73	934	129	121	2.154	8.132	35.506	4.719	0.168
PD16S3	-41.97	-22.73	934	129	121	2.154	8.132	35.506	4.719	0.168
PD16S4	-41.97	-22.73	934	129	121	2.154	8.132	35.506	4.719	0.168
PD4S1	-41.97	-22.73	934	129	121	2.154	8.132	35.506	4.719	0.168
PD4S2	-41.97	-22.73	934	129	121	2.154	8.132	35.506	4.719	0.168
PD4S3	-41.97	-22.73	934	129	121	2.154	8.132	35.506	4.719	0.168
PD4S4	-41.97	-22.73	934	129	121	2.154	8.132	35.506	4.719	0.168
PD64S1	-41.97	-22.73	934	129	121	2.154	8.132	35.506	4.719	0.168
PD64S2	-41.97	-22.73	934	129	121	2.154	8.132	35.506	4.719	0.168
PD64S3	-41.97	-22.73	934	129	121	2.154	8.132	35.506	4.719	0.168
PD64S4	-41.97	-22.73	934	129	121	2.154	8.132	35.506	4.719	0.168
SJ0R1	-41.99	-22.6	1018	150	134	2.449	8.129	35.476	4.813	0.148
SJ0R2	-41.99	-22.6	1018	150	134	2.449	8.129	35.476	4.813	0.148
SJ0R3	-41.99	-22.6	1018	150	134	2.449	8.129	35.476	4.813	0.148
SJ0R4	-41.99	-22.6	1018	150	134	2.449	8.129	35.476	4.813	0.148
SJ32R1	-41.99	-22.6	1018	150	134	2.449	8.129	35.476	4.813	0.148
SJ32R2	-41.99	-22.6	1018	150	134	2.449	8.129	35.476	4.813	0.148
SJ32R3	-41.99	-22.6	1018	150	134	2.449	8.129	35.476	4.813	0.148
SJ32R4	-41.99	-22.6	1018	150	134	2.449	8.129	35.476	4.813	0.148

## Sheet: Table S5
Table S5. Annotation based on the first hit of all Littoraria flava loci containing GBS candidate SNPs according to BayeScan, RDA and LFMM analyses.
GBS loci	Transcript	Description	e-value
21008	TRINITY_DN10098_0_1_26918_	XP_025085399.1 E3 ubiquitin-protein ligase TRIM63-like isoform X3 [Pomacea canaliculata]	1.05e-180
117466	TRINITY_DN10214_0_1_27242_	PVD23900.1 hypothetical protein C0Q70_17175 [Pomacea canaliculata]	1.93e-56
24382	TRINITY_DN12448_0_1_31433_	XP_025097383.1 1-aminocyclopropane-1-carboxylate synthase-like protein 1 [Pomacea canaliculata]	7.65e-214
78964	TRINITY_DN15848_0_1_37734_	XP_025093776.1 glycerol-3-phosphate dehydrogenase, mitochondrial-like isoform X1 [Pomacea canaliculata]	0
16658	TRINITY_DN16020_0_1_38036_	XP_025111705.1 uncharacterized protein LOC112574692 [Pomacea canaliculata]	4.64e-184
116627	TRINITY_DN16808_0_1_39512_	XP_025085315.1 LOW QUALITY PROTEIN: calcineurin-binding protein cabin-1-like [Pomacea canaliculata]	0
49630	TRINITY_DN17651_0_1_41030_	XP_025090246.1 probable E3 ubiquitin-protein ligase HECTD4 isoform X2 [Pomacea canaliculata]	0
107089	TRINITY_DN19435_0_1_44204_	XP_025082767.1 major facilitator superfamily domain-containing protein 3-like [Pomacea canaliculata]	1.54e-152
33935	TRINITY_DN20893_0_1_46646_	XP_025112924.1 uncharacterized protein LOC112575358 [Pomacea canaliculata]	9.35e-57
53322	TRINITY_DN2364_0_2_8204_FB	KAG5685891.1 hypothetical protein BaRGS_024779, partial [Batillaria attramentaria]	0
39587	TRINITY_DN24003_0_1_51570_	XP_025090512.1 coiled-coil domain-containing protein 157-like isoform X1 [Pomacea canaliculata]	7.2e-245
17159	TRINITY_DN24125_0_1_51678_	XP_025104815.1 serine/threonine-protein phosphatase 2A regulatory subunit B'' gamma-like [Pomacea canaliculata]	1.04e-270
15100	TRINITY_DN25_0_3_I1_79_VIT	XP_025076475.1 uncharacterized protein LOC112553468 [Pomacea canaliculata]	0
95481	TRINITY_DN25526_0_1_53767_	KAG5689156.1 hypothetical protein BaRGS_007927 [Batillaria attramentaria]	5.05e-294
21634	TRINITY_DN26360_0_1_55013_	KAG5685280.1 hypothetical protein BaRGS_023709, partial [Batillaria attramentaria]	1.61e-168
62977	TRINITY_DN28701_0_1_58726_	XP_025079221.1 zinc finger protein 271-like [Pomacea canaliculata]	2.95e-119
36605	TRINITY_DN34721_0_1_66725_	XP_025099991.1 LOW QUALITY PROTEIN: uncharacterized protein LOC112567512 [Pomacea canaliculata]	0
126570	TRINITY_DN35499_0_1_67663_	PVD38133.1 hypothetical protein C0Q70_00744 [Pomacea canaliculata]	3.28e-112
46814	TRINITY_DN39022_0_2_72338_	PVD23802.1 hypothetical protein C0Q70_17076 [Pomacea canaliculata]	1.59e-47
134662	TRINITY_DN39763_0_1_73120_	KAG5699751.1 hypothetical protein BaRGS_014167 [Batillaria attramentaria]	3.05e-217
131977	TRINITY_DN4412_0_1_14106_S	KAG5709856.1 hypothetical protein BaRGS_032680, partial [Batillaria attramentaria]	2.42e-53
20707	TRINITY_DN4944_0_1_15347_U	XP_041356895.1 ubiquitin carboxyl-terminal hydrolase 35-like isoform X1 [Gigantopelta aegis]	1.47e-179
60432	TRINITY_DN49657_0_1_84432_	PVD24599.1 hypothetical protein C0Q70_15083 [Pomacea canaliculata]	1.78e-68
10543	TRINITY_DN5049_3_1_15769_S	PVD26760.1 hypothetical protein C0Q70_14438 [Pomacea canaliculata]	5.45e-171
76460	TRINITY_DN58841_0_1_93778_	XP_025098702.1 uncharacterized protein LOC112566641 isoform X3 [Pomacea canaliculata]	1.99e-303
2316	TRINITY_DN5893_1_1_17792_R	KAG5700442.1 hypothetical protein BaRGS_010355 [Batillaria attramentaria]	0
90958	TRINITY_DN62708_0_1_97634_	KAG5709822.1 hypothetical protein BaRGS_032646 [Batillaria attramentaria]	0
132835	TRINITY_DN66527_0_1_100673	XP_025097011.1 serine/threonine-protein phosphatase PP1-like isoform X1 [Pomacea canaliculata]	7.24e-216
1644	TRINITY_DN71119_0_1_104749	XP_025078212.1 zinc finger protein basonuclin-2-like [Pomacea canaliculata]	3.35e-244
125105	TRINITY_DN7145_1_1_20712_U	XP_025092148.1 ubiquitin-protein ligase E3B-like [Pomacea canaliculata]	0
91098	TRINITY_DN7794_0_1_22119_P	XP_025084689.1 pericentriolar material 1 protein-like isoform X2 [Pomacea canaliculata]	0
39534	TRINITY_DN9323_0_1_25337_G	KAG5689722.1 hypothetical protein BaRGS_006403, partial [Batillaria attramentaria]	5.09e-277
49996	TRINITY2_DN10656_0_183006_	KAG5713058.1 hypothetical protein BaRGS_021852 [Batillaria attramentaria]	2.69e-170
69785	TRINITY2_DN11410_1_184218_	KAG5709926.1 hypothetical protein BaRGS_029968 [Batillaria attramentaria]	5.9e-170
30172	TRINITY2_DN14006_0_188089_	KAG5705748.1 hypothetical protein BaRGS_027407, partial [Batillaria attramentaria]	0
62752	TRINITY2_DN15986_0_190657_	XP_025100761.1 lathosterol oxidase-like isoform X2 [Pomacea canaliculata]	5.9e-168
59966	TRINITY2_DN17074_0_192085_	XP_025092215.1 SAGA-associated factor 29-like [Pomacea canaliculata]	4.54e-161
82643	TRINITY2_DN21387_0_197491_	KAG5702322.1 hypothetical protein BaRGS_002989 [Batillaria attramentaria]	3.98e-87
124332	TRINITY2_DN23333_1_199722_	XP_025105847.1 LOW QUALITY PROTEIN: multidrug resistance-associated protein 7-like [Pomacea canaliculata]	0
57677	TRINITY2_DN27542_0_204449_	XP_025109063.1 nucleoprotein TPR-like isoform X3 [Pomacea canaliculata]	1.04e-185
50448	TRINITY2_DN33055_0_210057_	XP_025103933.1 serine/threonine-protein phosphatase 2A regulatory subunit isoform X1 [Pomacea canaliculata]	4.2e-295
32965	TRINITY2_DN3538_0_1_170358	KAG5697281.1 hypothetical protein BaRGS_031277 [Batillaria attramentaria]	4.33e-57
42017	TRINITY2_DN49967_0_223291_	KAG5690912.1 hypothetical protein BaRGS_003403 [Batillaria attramentaria]	6.3e-99
16538	TRINITY2_DN6624_0_1_176375	KAG5705245.1 hypothetical protein BaRGS_011271 [Batillaria attramentaria]	8.09e-199
82693	TRINITY2_DN8463_0_1_179415	KAG5690968.1 hypothetical protein BaRGS_027287 [Batillaria attramentaria]	6.92e-182
106629	TRINITY2_DN9235_0_1_180890	XP_025083613.1 LOW QUALITY PROTEIN: serine/threonine-protein kinase mTOR-like [Pomacea canaliculata]	0
56581	TRINITY2_DN9665_0_1_181488	XP_025085615.1 pleiotropic regulator 1-like [Pomacea canaliculata]	5.17e-286

## Sheet: Table S6
Table S6. Candidate SNPs identified by selection tests and annotated with BLASTn tool. The SNPs identification were based on Littoraria flava transcriptome.
Transcript ID	Hit	Description	e-value
TRINITY_DN2787_0_1_9705	XM_021507237.1	Mizuhopecten yessoensis tyrosine	0
TRINITY_DN4141_0_1_13528	XM_025232665.1	Pomacea canaliculata histidine	0
TRINITY_DN58590_0_1_93474	XM_046522337.2	Haliotis rufescens serine/threonine-protein phosphatase 6 catalytic subunit.	3,00E-59
TRINITY2_DN16173_0_190808	XM_025231415.1	Pomacea canaliculata apoptosis inducing factor 1.	0

## Sheet: Table S7
Table S7. Analysis of molecular variance (AMOVA) results from 69 GBS derived SNPs of Littoraria flava. Each population corresponds to a sampling location, and each group corresponds to a region from the Brazilian coast (Northeast, Southeast, and South).
Source of variation	d.f.	Sum of squares	Percentage of variation
Among groups	2	0,324	1,44
Among populations, within groups	8	0,653	-6,91
Among individuals, within populations	74	15963	63,91
Within individuals	85	4,5	41,57
Total	169	21441
FST =	-0.01027 (p-value = 0.892)

## Sheet: Table S8
Table S8. Number of SNPs in each category of annotation by SnpEff for putatively neutral and candidate SNPs. ORF: Open Read Frame; CDs: Coding Sequences; UTR: untr anslated region; Ambigous: more than one ORF could be attributed to the SNP; No ORF found: No ORF could be detected in the transcript containing the SNP. Differences in the ratio of Non_Synonymous SNPs/Synonymous SNPs in the two datase…
Type of sequence	Total SNPs number	SNPs under selection
Total	16137	506
CDS	9590	303
Synonymous	8355	266
Non_Synonymous	1235	37
UTR3prime	4273	133
UTR5prime	366	14
No ORF found	504	14
Ambigous_ORF	1388	42
Non_Synonymous SNPs/ Synonymous SNPs	0.147816	0.139098
UTR/CDS	0.483733	0.485149
Ambigous/Total	0.086014	0.083004
No ORF found/Total	0.031233	0.027668
